# Supplementary material for: Serum markers for prognostic value of EGFR-TKI in lung adenocarcinoma with bone metastases: a retrospective study
Source: PeerJ. 2026 Jan 14;14:e20537. doi: 10.7717/peerj.20537 (PMC12811968; doi:10.7717/peerj.20537)
Supplement: Supplemental Information 1 [file peerj-14-20537-s001.xlsx]

## Sheet: Initial raw data
Patient number	sex	age	age	T-stage	N-stage	height	height（m）	weight	BMI	ECOG rating	Smoking history(Yes 1, no 0)	medicate	medicate	exon 19 deletion	exon-21 L858R	exon-20 T790M	exon-20 S7681	exon-18 G719X	exon-21 L861X	SREs	ALP	Neutrophil	Lymphocyte	NLR	LDH	Cyfra21-1	CEA	SREs	ALP	Neutrophil	Lymphocyte	NLR	LDH	Cyfra21-1	CEA	Survival state (Death 1, survival 0)	EGFR-TKIs treatment initiation time	Progress/time of death	Time of diagnosis	Time of death	PFS（months）	OS(months）	The median duration of EGFR-TKI usage	Dosage range	Majortherapeuticchanges	Percentage of early drug withdrawal (number of patients meeting the "early drug withdrawal" criteria/total number of enrolled patients *100%) (yes1,no 2)	Any additional treatments (such as chemotherapy, radiotherapy and surgery) received 12 years before EGFR-TKI treatment (yes1,no 2)	12 years after EGFR-TKI treatment, any additional treatments (such as chemotherapy, radiotherapy and surgery) were received (yes1,no 2)
														EGFR mutation type						EGFR-TKI before treatment								After EGFR-TKI treatment (>=6 months)
01255910	1	55	1	2	1	163	1.63	62	23.3355	1	0	Gefitinib	1	1	1	0	0	0	0	0	172	11.95	2.14	5.58411	386	19.8	51.59	0	169	11.36	1.03	11.0291	240	8.75	1.46	1	2018-12-20	2019-10-01	2018-09-20	2021-03-01	9	29			GefitinibtreatmentbeganinSeptember2018andlastedfor4months.AnlotinibtreatmentwasinitiatedonMay19,2020,butthedetailsareunknown	1	2	5times
01261960	0	57	1	1	3	160	1.6	53	20.7031	0	0	Icotinib	1	1	1	0	0	0	0	0	119	5.22	1.5	3.48	299	116.3	270.6	0	123	3.12	1.72	1.81395	314	3.7	199.5	1	2018-12-01	2019-10-01	2018-11-01	2020-06-01	10	19				2	2	2
01239683	0	50	1	1	3	160	1.6	50	19.5312	1	0	Osimertinib	3	1	1	1	0	0	0	0	56	2.79	2.25	1.24	487	22.4	72.48	0	49	3.67	1.9	1.93158	166	3	2.08	1	2018-05-01	2020-05-01	2018-02-01	2022-02-01	24	48	2021-04-02		GefitinibtreatmentwasinitiatedonDecember26,2017.Thespecificdosageandadministrationareunknown.TreatmentwithOsimertinibwasinitiatedinJanuary2019andcontinuedfromApril30,2019toApril24,2020.OnApril2,2021,thetreatmentwaschangedtoAfatinibatadoseof40mgeveryday.Later,thepatient'screatininelevelroseandtheyweresenttotheFirstAffiliatedHospitalofKunmingMedicalUniversityfordialysiswithareduceddoseofafatinibat4…	2	2	6times
01267739	0	55	1	4	1	160	1.6	60	23.4375	0	0	Icotinib	1	1	1	1	0	0	0	0	430	7.71	0.82	9.40244	753	2	49.97	0	662	5.21	1.16	4.49138	284	9.3	1453	0	2019-02-22	2019-06-01	2019-02-22	2020-01-01	3	10	2019-06-12			1	2	once
01261671	0	47	1	3	2	155	1.55	57	23.7253	0	0	Gefitinib	1	1	1	1	0	0	0	0	83	7.7	0.83	9.27711	359	13.9	105.49	0	60	7.64	1.01	7.56436	189		1.75	1	2019-01-01	2019-06-01	2018-11-01	2021-06-01	5	31
01241055	1	44	1	4	0	170	1.7	64	22.1453	1	1	Icotinib	1	1	1	1	0	0	0	0	315	9.07	4.01	2.26185	385	5.6	1.14	0	200	5.72	3.39	1.68732	433	2	2.05	0	2018-03-01	2018-11-01	2018-03-01	2019-11-01	8	20				2	2	2
01257875	0	45	1	4	3	154	1.54	48	20.2395	1	0	Icotinib	1	1	1	0	1	0	0	0	97	6.26	0.93	6.73118	195	32.4	79.6	0	71	3.48	1.18	2.94915	180	2.3	1.52	1	2018-10-01	2019-11-01	2018-10-01	2022-02-01	13	40			2021.2.7.ChangetoAnlotinib,	2	2	2
01212984	1	44	1	3	3	171	1.71	85	29.0688	3	1	Icotinib	1	1	1	1	0	0	0	1	132	5.78	1.34	4.31343	171	9.6	30.52	1	131	3.54	1.24	2.85484	194	3	1.89	1	2017-02-01	2017-07-01	2017-02-01	2020-09-01	5	43	2017-07-01		2019.1.2.EnduIcotinib,2020.2.27.ChangetoAnlotinib,2020.4.Anlotinib+Icotinib,	1	2	14times
01261003	1	59	0	2	1	168	1.68	74	26.2188	1	1	Icotinib	1	0	0	0	0	1	1	0	46	3.04	1.44	2.11111	146	8	1.93	0	41	3.41	1.54	2.21429	183		2.57	0	2018-10-31	2019-04-01	2018-10-31	2024-06-01	5	67	2021-02-01		2021.8.3.Amitinib	2	2	2
01201245	0	50	1	4	0	158	1.58	56	22.4323	1	0	Osimertinib	3	1	1	1	0	0	0	0	72	3.57	2.63	1.35741	175	12.9	96.5	0	79	1.85	1.62	1.14198	174	2.1	11.52	1	2018-07-01	2019-08-01	2018-05-01	2019-08-01	13	15				2	2	2
01252088	0	51	1	4	0	163	1.63	45	16.937	1	0	Icotinib	1	1	1	0	0	1	0	0	332	3.85	1.35	2.85185	223	8.3	3975	0	105	2.37	0.99	2.39394	202	11.9	3900	1	2018-07-01	2018-10-01	2018-07-01	2020-01-01	3	18	2020-01-03		2020.1.4.ChangetoAnlotinib,	2	2	9times
01273998	1	61	1	1	3	165	1.65	55	20.202	0	1	Icotinib	1	1	1	1	0	0	0	1	163	14.46	1.6	9.0375	485	65.4	4273	1	236	2.49	1.41	1.76596	236	7.2	2130	1	2019-05-01	2020-01-01	2019-05-01	2020-01-01	8	8				2	2	2
01231377	0	31	0	2	1	164	1.64	57	21.1927	0	0	Osimertinib	3	1	1	1	0	0	0	0	100	8.37	0.52	16.0962	198	7	1477	0	66	4.03	1.22	3.30328	168	5.5	52.84	1	2017-12-01	2018-07-01	2017-10-01	2019-10-01	7	24			2018.12.13.EnduAfatinib	2	2	2
01239683	0	50	1	1	3	160	1.6	50	19.5312	1	0	Osimertinib	3	1	1	0	0	0	0	0	56	16.29	2.25	7.24	152	2.2	204.48	0	49	3.67	1.9	1.93158	166	3	2.08	1	2018-05-01	2020-05-01	2018-02-01	2022-02-01	24	48			2021.4.2.EnduAfatinib	2	2	2
01157802	0	66	1	1	0	151	1.51	45	19.736	1	0	Osimertinib	3	1	1	1	0	0	0	0	72	4.18	1.33	3.14286	207	17.5	35.08	0	60	1.97	1.13	1.74336	179	2.4	3.02	1	2014-11-01	2020-04-01	2014-09-01	2021-06-01	65	81			2017.5.12.Gefitinib,2018.11.23.Osimertinib,2020.9.13.Anlotinib,2021.2.24.Afatinib,2021.4.5.ChangetoOsimertinib		2	4times
01288758	0	67	1	4	3	148	1.48	47	21.4573	2	0	Icotinib	1	0	1	1	0	0	0	0	68	4.67	0.41	11.3902	188	12.1	22.78	0	71	2.75	1.17	2.35043	221		85.94	1	2019-10-01	2020-10-01	2019-10-01	2021-04-01	12	18		Icotinib 125mg TID		2	2	2
01286658	0	40	1	2	2	169	1.69	44	15.4056	0	0	Osimertinib	3	1	1	1	0	0	0	0	55	4.07	0.44	9.25	682	14.3	82.67	0	69	2.96	2.19	1.3516	261	8	39.62	1	2019-11-01	2020-07-01	2019-09-01	2020-07-01	8	10					2	4times
01291443	1	50	1	2	1	159	1.59	50	19.7777	1	1	Icotinib	1	1	1	1	0	0	0	0	90	12.33	1.48	8.33108	567	6.6	241.3	1	147	10.43	1.48	7.0473	159	6.7	407.2	1	2019-11-01	2020-07-01	2019-11-01	2020-07-01	8	8					2018.7.12.Surgery
01237020	0	47	1	4	1	155	1.55	44	18.3143	1	0	Gefitinib	1	0	1	0	0	0	0	0	95	17.68	1.66	10.6506	140	13.9	1.03	0	249	2.84	1.35	2.1037	180	4.4	15.33	1	2018-04-01	2019-05-01	2018-01-01	2021-03-01	13	38			2019.5.6.ChangetoAfatinib,2019.12.ChangetoOsimertinib	2	2	2
01211223	0	52	1	2	1	140	1.4	51	26.0204	1	0	Icotinib	1	1	1	1	0	0	0	0	74	4.15	0.41	10.122	215	17.3	535.3	0	81	5.46	1.2	4.55	150	2.7	295.9	1	2017-05-01	2019-04-01	2017-02-01	2019-04-01	23	26					once	once
01235674	0	40	1	4	2	162	1.62	53	20.1951	1	0	Icotinib	1	1	1	1	0	0	0	0	82	7.65	0.83	9.21687	206	7.8	54.65	0	81	2.7	0.82	3.29268	200	5.3	419.8	1	2018-01-01	2019-09-01	2017-12-01	2019-09-01	20	21				2		8times
01240241	0	68	0	2	1	165	1.65	55	20.202	1	0	Gefitinib	1	0	0	0	0	0	0	1	96	3.08	0.83	3.71084	303	7	286.1	1	65	8.77	2.73	3.21245	172	2.7	9.63	0	2018-06-01	2019-06-01	2018-03-01	2019-12-01	12	21			2019.6.20.ChangetoOsimertinib,	2	once	2
01142287	1	55	1	1	0	168	1.68	86	30.4705	1	1	Icotinib	1	1	0	1	0	0	0	0	83	9.73	1.32	7.37121	194	9	240.2	0	52	7.57	2.42	3.1281	244	6.4	366.7	1	2019-02-01	2021-06-01	2018-12-01	2021-06-01	28	30		Icotinib 125mg TID		2	2013.12.13.Surgery，onceChemotherapy	once
01257677	0	46	1	4	0	160	1.6	51	19.9219	1	0	Anlotinib	3	1	1	0	0	0	0	0	66	7.08	0.42	16.8571	270	19.6	35.75	0	79	5.7	0.66	8.63636	216		261.7	1	2020-08-01	2021-04-01	2020-07-01	2024-05-01	8	46				2	2020.1.Radiotherapy.	3times
01221305	0	44	1	2	3	160	1.6	55.5	21.6797	1	0	Osimertinib	3	1	1	1	0	0	0	0	55	3.34	0.89	3.75281	138	3.1	295.6	0	84	2.99	0.84	3.55952	212	3.6	324.7	1	2018-11-01	2020-04-01	2018-10-01	2023-04-01	17	54				2	2018.6.4.-2018.6.27.Radiotherapy.	3times
01266226	0	37	0	4	2	158	1.58	48	19.2277	1	0	Afatinib	2	0	0	0	1	1	0	0	75	3.79	1.11	3.41441	172	8.4	5.83	1	85	20.07	2.45	8.19184	347	245.1	0.93	0	2019-02-01	2019-10-01	2019-01-01	2019-10-01	8	9				2	once.	3times
01260819	1	76	1	1	2	160	1.6	57	22.2656	1	0	Gefitinib	1	1	1	0	0	0	0	0	85	10.44	0.53	19.6981	297	5.5	2.04	0	69	3.15	2.16	1.45833	190	3.1	1.4	1	2019-01-01	2022-04-01	2018-10-01	2022-04-01	39	42		Gefitinib0.25g QD	2019.11.14ChangetoIcotinib,
01235674	0	40	1	4	1	162	1.62	53	20.1951	1	0	Icotinib	1	1	1	1	0	0	0	0	82	7.65	0.83	9.21687	206	22.4	54.65	0	81	2.7	0.82	3.29268	200	5.3	419.8	1	2018-01-01	2019-09-01	2017-12-01	2019-09-01	20	21
01272929	1	55	1	4	3	170	1.7	63	21.7993	1	1	Gefitinib	1	1	1	0	1	1	0	1	67	11.35	0.66	17.197	249	9.5	88.6	0	79	2.89	0.8	3.6125	281	13.1	5.56	1	2017-08-01	2019-01-01	2017-04-01	2022-05-01	17	61			2019.4.3.ChangetoAfatinib,2021.1.ChangetoAnlotinib	2	2	13times
01234844	1	69	1	2	0	160	1.6	59	23.0469	1	1	Osimertinib	3	1	1	0	0	0	0	0	233	4.76	1.79	2.65922	331	23.6	16.81	0	112	2.91	1.99	1.46231	242	2.9	12.38	1	2017-12-01	2021-04-01	2017-11-01	2021-04-01	40	41				2	2	2
01247799	0	57	1	2	0	157	1.57	61	24.7475	0	0	Gefitinib	1	1	1	1	0	0	0	0	137	5.47	0.68	8.04412	276	6.7	93.46	0	69	1.55	1.64	0.945122	196			1	2018-10-01	2019-04-01	2018-05-01	2021-06-01	6	37				2	6times	twice
01252772	1	63	1	4	3	160	1.6	66	25.7812	1	0	Gefitinib	1	1	1	1	0	0	0	0	59	5.27	0.99	5.32323	418	5.8	125.7	0	76	3.2	1.33	2.40602	250	2.3	5.41	1	2018-12-01	2020-06-01	2018-08-01	2021-12-01	18	40			2020.6.1.ChangetoIcotinib,2021.ChangetoAnlotinib10mgqd	2		1once
01242456	0	55	1	1	2	157	1.57	61	24.7475	1	0	Gefitinib	1	1	1	1	0	0	0	0	245	6.06	1.23	4.92683	1129	5.6	209	0	68	3.38	2	1.69	277	2.9	10.56	1	2018-07-01	2020-07-01	2018-03-01	2021-04-01	24	37			2020.7.20.ChangetoOsimertinib,
01266237	1	39	1	2	3	167	1.67	70	25.0995	1	0	Osimertinib	3	1	1	0	0	0	0	0	95	8.17	3	2.72333	867	2.2	21.29	0	55	3.09	1.64	1.88415	196	1.8	2.69	1	2019-03-01	2020-02-01	2019-01-01	2020-05-01	11	16				2
01246797	0	40	0	2	3	165	1.65	60	22.0386	2	0	Gefitinib	1	1	1	1	0	0	0	0	94	9.12	1.38	6.6087	299	44.7	46.62	0	86	6.03	1.4	4.30714	204	2.6	11.89	1	2018-08-01	2020-03-01	2018-05-01	2020-03-01	19	22		Gefitinib250mg qd			twice
01265915	1	33	0	4	0	164	1.64	47	17.4747	1	1	Gefitinib	1	0	0	0	1	1	0	0	163	6.89	0.53	13	187	12.2	21.39	0	76	2	1.87	1.06952	160	4.5	29	0	2019-05-01	2020-02-01	2019-01-01	2022-10-01	9	45			2020.6.28.ChangetoOsimertinib,	2	2
01249098	0	66	1	2	3	155	1.55	56	23.3091	1	0	Afatinib	2	1	1	0	0	1	1	0	91	2.18	1.92	1.13542	221	2.9	11.72	0	75	2.65	2.36	1.12288	287	6.1	24.8	1	2019-11-01	2021-06-01	2019-07-01	2021-12-01	19	29		Afatinib30mg qd	2021.6.ChangetoAmitinib,	2	2018.6.19.Surgery.	once
01277605	0	61	1	4	2	150	1.5	59	26.2222	0	0	Gefitinib	1	1	1	1	0	0	0	0	97	5.76	0.89	6.47191	453	2.8	102.3	0	49	2.45	1.46	1.67808	206	3.4	2.77	1	2019-09-01	2020-05-01	2019-07-01	2020-11-01	8	16	2019-12-23		2020.1.14.ChangetoIcotinib	1	2
01283714	0	53	1	2	0	170	1.7	60	20.7612	1	0	Gefitinib	1	1	1	0	0	0	0	0	153	2.88	0.85	3.38824	427	8.1	115.9	0	92	1.87	1.3	1.43846	243	1.6	34.82	1	2019-09-01	2020-11-01	2019-08-01	2020-11-01	14	15		Gefitinib0.25g QD		2	2	2
01281658	0	56	1	2	0	158	1.58	48	19.2277	1	0	Gefitinib	1	1	1	0	0	0	0	0	102	3.86	2	1.93	199	5.7	205.8	0	67	7.32	1.25	5.856	224	2.6	156	1	2019-12-01	2021-09-01	2019-07-01	2022-05-01	21	34			2021.3.8.ChangetoAmitinib,	1	2	2
01238335	0	72	1	1	0	156	1.56	55	22.6003	0	0	Gefitinib	1	1	1	1	0	0	0	0	61	3.54	1.1	3.21818	304	5.4	404.5	0	56	2.08	1.67	1.24551	220	2.6	4.3	1	2018-05-01	2019-07-01	2018-01-01	2020-02-01	14	25		Gefitinib0.25g QD	2019.7.30.ChangetoIcotinib,	2	2	6times
01285444	1	44	1	4	3	165	1.65	52	19.1001	1	1	Gefitinib	1	1	1	1	0	1	0	0	83	5.79	1.64	3.53049	186	5	59.18	0	67	4.36	1.74	2.50575	152	3.6	21.12	1	2019-10-01	2021-01-01	2019-08-01	2021-04-01	15	20			2020.6.1.ChangetoIcotinib,	2	2
01286710	0	48	1	3	3	161	1.61	51	19.6752	1	0	Icotinib	1	1	1	0	0	0	0	0	126	6.28	1.64	3.82927	192	9.7	247.4	0	136	4.02	1.17	3.4359	318	2.9	44.92	1	2019-09-01	2021-01-01	2019-09-01	2023-09-01	16	48		Icotinib125mg tid		2	2	2
01282139	1	60	1	4	3	163	1.63	56	21.0772	1	1	Gefitinib	1	1	1	1	0	0	0	0	141	6.86	1.79	3.8324	340	106.9	125.3	0	108	4.8	2.05	2.34146	215	25.9	161.3	1	2019-09-01	2020-03-01	2019-08-01	2021-03-01	6	19				2	2	once
01285600	0	44	1	2	2	149	1.49	45	20.2694	1	0	Icotinib	1	1	1	1	0	0	0	0	139	10.4	1.29	8.06202	746	31.1	2025	0	56	2.89	2.07	1.39614	417	4.8	291.7	1	2019-10-01	2020-04-01	2019-08-01	2020-07-01	6	11		Icotinib125mg tid		2	twice	twice
01220628	0	55	1	4	3	153	1.53	49	20.9321	1	0	Osimertinib	3	1	1	1	0	0	0	0	338	21.27	3	7.09	196	6.5	55.29	0	388	2.69	2.86	0.940559	386	6.5	55.29	1	2019-11-01	2020-07-01	2019-09-01	2020-07-01	8	10				2	8times	5times
00090777	0	64	0	2	1	162	1.62	53	20.1951	0	0	Afatinib	2	0	0	1	1	0	0	1	110	2.49	2.38	1.04622	218	1.7	3.04	1	82	3.19	2.61	1.22222	190	1.6	8.18	0	2018-07-01	2020-03-01	2018-01-01	2024-09-01	20	80			2020.5.ChangetoOsimertinib	2	2010.5.Surgery	29times
01293159	1	67	1	2	1	170	1.7	70	24.2215	1	1	Icotinib	1	1	1	0	0	0	0	1	97	4.58	1.58	2.89873	202	5.9	111.1	1	96	3.89	1.36	2.86029	166	2.3	11.05	1	2019-12-01	2021-02-01	2019-11-01	2021-02-01	14	15		Icotinib125mg tid		2	2	twice
01292759	0	56	1	3	3	156	1.56	58	23.833	1	0	Icotinib	1	1	0	1	1	0	1	0	113	20.94	2.21	9.47511	176	3.5	1724	0	60	3.06	2.03	1.50739	215	9.1	367	1	2019-12-01	2020-06-01	2019-11-01	2022-09-01	6	34	2020-06-01		2020.6.22ChangetoOsimertinib,	2	2019.10.25.-2019.12.Gefitinib	13times
01291086	1	74	1	1	0	170	1.7	57	19.7232	2	1	Icotinib	1	1	1	1	0	0	0	0	93	12.9	1.6	8.0625	579	3.9	25.02	1	84	3.35	1.41	2.37589	244	2.6	7.67	1	2020-01-01	2020-08-01	2019-11-01	2020-08-01	7	9
01233603	1	49	1	1	1	165	1.65	58	21.3039	1	0	Osimertinib	3	1	1	1	0	0	0	0	173	22.41	2.63	8.52091	200	1.6	14.64	0	119	3.63	2.3	1.57826	213	3.4	35.6	1	2017-11-01	2020-08-01	2017-11-01	2021-02-01	33	39				2	2017.9.27.Surgery.
01289613	0	57	1	1	3	163	1.63	58	21.83	1	0	Gefitinib	1	1	1	0	0	0	0	0	259	21.33	1.67	12.7725	270	15.8	27.61	1	105	1.69	21.4	0.078972	218	2.6	3.42	1	2019-11-01	2020-02-01	2019-10-01	2021-05-01	3	19		Gefitinib0.25g QD		2	2
01273197	1	50	1	3	0	163	1.63	47	17.6898	1	1	Gefitinib	1	1	1	1	1	1	0	0	71	5.99	1.6	3.74375	243	8.5	4.47	0	107	5.1	1.22	4.18033	234	10.8	5.21	1	2019-06-01	2019-12-01	2019-04-01	2021-06-01	6	26		Gefitinib0.25g QD		2	2
01293170	0	53	1	1	1	160	1.6	50	19.5312	1	0	Icotinib	1	1	1	1	0	0	0	0	152	6.36	1.45	4.38621	407	8.7	56.7	1	123	4.73	1.62	2.91975	247	17.1	3.7	1	2020-02-01	2020-12-01	2019-11-01	2020-12-01	10	13				2	2
01294897	1	74	1	2	1	170	1.7	60	20.7612	0	1	Gefitinib	1	1	1	1	0	0	0	1	91	9.48	1.1	8.61818	319	12.9	96.5	1	101	6.09	0.93	6.54839	1184	138.9	2.99	1	2020-01-01	2020-02-01	2019-12-01	2020-11-01	1	11	2020-1		2019-12-20EnduGefitinib1.	1	2	Chemotherapy4times
01261178	0	47	1	3	0	155	1.55	44	18.3143	1	0	Gefitinib	1	1	1	1	0	0	0	0	71	8.85	1.1	8.04545	240	17.3	253.2	0	38	3.52	1.35	2.60741	191	4.2	68.88	1	2018-12-01	2019-09-01	2018-11-01	2021-05-01	9	30			no	2	2	2
00110861	0	54	1	4	3	158	1.58	67	26.8386	1	0	Gefitinib	1	1	1	1	0	0	0	0	109	5.02	2.55	1.96863	246	2.8	6.25	0	66	2.46	2.34	1.05128	263	2.2	1.33	1	2017-12-01	2018-08-01	2017-10-01	2023-12-01	8	74	2018-8		2012-4-16-2018-8Gefitinib250mg/d，2019-4-2019-11Anlotinib,2020-2-2020-3Anlotinib，2020-6-2020-9Anlotinib，	2	Surgeryonce	Chemotherapy1once、Radiotherapyonce
01261271	0	60	1	1	0	150	1.5	51	22.6667	1	0	Gefitinib	1	1	1	1	0	0	0	0	81	4.03	1.21	3.33058	197	4.2	13.4	0	53	3.57	1.13	3.15929	224	2.2	1.62	1	2019-02-01	2019-11-01	2018-11-01	2021-04-01	9	29			no	2	Chemotherapyonce	2
01215120	0	49	0	1	3	152	1.52	47	20.3428	1	0	Afatinib	2	1	0	0	1	0	0	0	86	6.07	1.45	4.18621	191	7.3	36.14	0	80	3.65	1.57	2.32484	230	7.3	5.64	1	2017-06-01	2018-01-01	2017-03-01	2020-05-01	7	38			2017-10-2-2018-3-4Apatinib，2018-8-8EnduAfatinib、2018-1-25EnduAfatinib+Anlotinib	2	Chemotherapy1twice	2
01249088	1	48	1	4	3	158	1.58	45	18.026	1	0	Osimertinib	3	1	1	1	0	0	0	0	384	7.41	1.84	4.02717	243	14.2	11.11	0	94	4.09	1.95	2.09744	155	3.2	6.76	1	2018-07-01	2020-11-01	2018-06-01	2021-07-01	28	37			no	2	2	2
01262761	1	60	1	4	3	170	1.7	80	27.6817	1	1	Gefitinib	1	1	0	1	0	0	0	1	67	2.04	2.02	1.0099	243	3.5	69.37	1	42	2.04	2.15	0.948837	215	2.3	5.01	1	2020-03-01	2020-06-01	2020-01-01	2023-09-01	3	44	2019-10-14		2018-11-20-2019-10-14Gefitinib、2020-6-11-2020-10Anlotinib、2020-10Osimertinib	2	2	Chemotherapy9times
01207584	1	61	1	4	3	172	1.72	70	23.6614	1	0	Gefitinib	1	1	1	1	0	0	0	0	109	3.8	2.07	1.83575	269	28.6	305	0	170	3.51	1.59	2.20755	232	1.88	13.7	1	2017-03-01	2019-12-01	2016-12-01	2022-12-01	33	72	2020-7-23		2017-3-16-2020-7-22Gefitinib250mg，2020-7-23Anlotinib12mg.qd，2022-4-26	2	Chemotherapy3times	Chemotherapy2once
01255887	1	48	1	1	0	178	1.78	69	21.7776	0	0	Gefitinib	1	1	1	1	0	0	0	0	96	3.65	2.74	1.33212	159	9.5	82.35	0	93	6.89	3.86	1.78497	158	1.9	2.25	1	2018-09-01	2019-12-01	2018-08-01	2022-08-01	15	48	2019-12		2018-9-19-2019-12Gefitinib、20-12-31Osimertinib80mgqd	2	2	2
01263688	0	65	1	2	2	150	1.5	61	27.1111	1	0	Gefitinib	1	0	1	1	0	0	0	0	149	2.74	1.57	1.74522	213	6.3	9.88	0	108	6.02	0.62	9.70968	224	2	3.92	1	2019-01-01	2019-11-01	2018-12-01	2020-11-01	10	23	2019-11		2018/12/11-2019-11Gefitinib、2019-11-11Osimertinib80mgqd	2	2	2
01266359	0	47	0	4	1	165	1.65	62	22.7732	1	0	Afatinib	2	0	0	0	0	1	0	0	57	1.83	1.11	1.64865	115	4.8	14.02	0	38	5.12	1.09	4.69725	199	2.4	2.66	0	2019-03-01	2019-09-01	2019-01-01	2021-11-01	6	34	2019-2-8	40mg qd	no	1	2	2
01267411	1	61	1	4	0	168	1.68	77	27.2817	1	1	Icotinib	1	1	1	1	0	0	0	0	80	3.29	1.37	2.40146	220	3.2	93.24	1	53	2.5	1.07	2.33645	193	3.2	2.75	1	2019-03-01	2022-08-01	2019-01-01	2023-03-01	41	50	2018-12	125mg tid	2017-2-10-2018-2Icotinib125mgtid、2019-1-29Osimertinib80mgqd	2	2	Chemotherapyonce
01252147	1	55	1	4	3	164	1.64	65	24.1672	1	1	Gefitinib	1	1	1	0	0	0	0	0	406	5.73	2.1	2.72857	186	4.2	830.4	0	119	3.48	2.32	1.5	182	3.7	191.8	1	2018-09-01	2019-11-01	2018-07-01	2022-06-01	14	47	2019-11		2018-8-13-2019-11Gefitinib、2019-11-29-2020-7Icotinib250mgtid、2021Osimertinib	2	2	Chemotherapy8times
01267442	0	62	1	3	0	162	1.62	62	23.6244	1	0	Osimertinib	3	1	1	1	0	0	0	0	102	10.18	0.98	10.3878	182	12.8	15.94	1	102	2.34	0.98	2.38776	182	2.9	15.94	1	2019-04-01	2019-09-01	2019-02-01	2019-11-01	5	9	2019-1	250mg qd	2018-6-2019-1Gefitinib、2019-1Osimertinib	2	Chemotherapytwice	2
01250945	1	58	1	4	3	166	1.66	63	22.8625	1	1	Gefitinib	1	1	1	1	0	0	0	0	141	2.9	2.19	1.3242	190	10.7	23.45	0	134	2.95	2.8	1.05357	159	2.4	6.76	1	2018-04-01	2019-03-01	2018-03-01	2021-10-01	11	43			no	2	2	2
01172940	1	37	1	1	1	166	1.66	66.5	24.1327	1	1	Icotinib	1	1	1	1	0	0	0	0	124	5.9	1.44	4.09722	152	2.9	6.82	0	90	2.38	1.22	1.95082	149	2	2.15	1	2015-08-01	2019-05-01	2015-06-01	2020-06-01	45	60	2019-6		2015-8-6-2019-6Icotinib、2019-6-28Osimertinib	2	Surgeryonce	2
01250801	0	72	1	4	3	145	1.45	38	18.0737	2	0	Gefitinib	1	1	1	1	0	0	0	0	485	3.43	1.13	3.0354	1799	62	302.5	0	123	2.52	1.57	1.6051	364	7.2	16.07	1	2018-07-01	2019-02-01	2018-06-01	2022-07-01	7	49	2019-2		no	2	2	2
01246111	0	63	1	4	0	152	1.52	50	21.6413	0	0	Icotinib	1	1	1	1	0	0	0	0	137	4.05	1.23	3.29268	200	5.2	333.4	0	56	2.01	0.99	2.0303	205	3.2	23.32	1	2018-07-01	2019-11-01	2018-05-01	2022-07-01	16	50	2019-11	125mg tid	2018-9-17-2019-11Icotinib、2019-11-15-2021-7Osimertinib80mgqd	2	Chemotherapy5times	Chemotherapy16times
01197889	1	68	1	4	1	171	1.71	65	22.2291	1	1	Icotinib	1	1	0	1	0	0	1	0	181	16.4	1.47	11.1565	169	3.2	5.48	0	114	3.83	1.18	3.24576	181	6.8	38.68	1	2016-09-01	2018-03-01	2016-07-01	2020-10-01	18	51	2018-3	125mg tid	2016-10-9-2018-3Icotinib125mgtid、2018-12-4-2019-2Gefitinib	2	Chemotherapy4times	Chemotherapy13times
01281005	1	55	1	4	2	166	1.66	58	21.048	1	1	Gefitinib	1	0	1	1	0	0	0	0	102	7.33	1.71	4.28655	199	8.5	278.3	0	98	13.84	1.61	8.59627	291	4.2	254.5	1	2019-08-01	2020-06-01	2019-07-01	2021-01-01	10	18	2020-6		2019-8-2020-6Gefitinib、2020-6-13Osimertinib	2	Chemotherapyonce	2
01239898	0	69	1	2	3	152	1.52	65	28.1337	1	0	Gefitinib	1	1	1	0	0	0	0	0	68	3.4	1.66	2.04819	257	1.9	112.98	0	62	4.67	1.66	2.81325	265	1.3	2.58	1	2019-12-01	2020-08-01	2019-10-01	2022-08-01	8	34	2019-7		2018-3-2019-7Gefitinib、2020-8-13-2021-2Anlotinib	2	Chemotherapyonce	Chemotherapy8times
01282806	0	38	1	2	0	160	1.6	59	23.0469	1	0	Gefitinib	1	1	1	1	0	0	0	0	139	3.39	1.77	1.91525	240	5.3	87.6	0	72	3.98	2.02	1.9703	166	1.3	3.37	1	2019-10-01	2020-06-01	2019-07-01	2024-03-01	8	56	2020-9		2019-8-8-2020-9Gefitinib、2021-2-2-2021-12Osimertinib、2021-12-12Osimertinib+TXT、2022-1-6-2023-4-14Osimertinib+	2	2	Chemotherapy20times
01285944	1	68	1	4	3	172	1.72	62	20.9573	1	1	Gefitinib	1	1	1	1	0	0	0	0	89	7.32	0.56	13.0714	573	10.5	75.78	0	115	2.62	0.95	2.75789	198	12.4	91.44	1	2019-09-01	2019-10-01	2019-08-01	2020-11-01	1	15	202020-4	250mg qd	no	2	Chemotherapyonce	2
01153230	0	58	1	1	2	158	1.58	65	26.0375	1	0	Icotinib	1	0	1	1	0	0	0	0	106	3.46	2.06	1.67961	637	1.4	10.04	0	105	5.19	3.01	1.72425	225	36.5	60.99	1	2019-01-01	2019-10-01	2018-11-01	2020-03-01	9	16	2019-10-18		2018-5-2019-10-18Icotinib、2019-10-18Osimertinib	2	Surgeryonce、Chemotherapy5times	2
01170808	0	45	0	4	3	168	1.68	57	20.1956	1	0	Osimertinib	3	0	0	0	0	0	0	0	96	0.79	0.78	1.01282	185	3.92	111	0	76	3.54	1.02	3.47059	229	2.56	20.7	0	2021-08-01	2022-07-01	2021-07-01	2024-08-01	11	37	2020-7-23	250mg qd	2016-8-28-2017-10-27Icotinib125mgtid、2017-11-24-2020-7Osimertinib250mgqd	2	Surgeryonce、Chemotherapy13times	Chemotherapy9times
01290663	0	57	1	1	3	158	1.58	45	18.026	2	0	Gefitinib	1	1	1	0	0	0	0	0	132	4.3	1.26	3.4127	158	3.6	8.85	0	116	2.86	1.98	1.44444	123	2	14.96	1	2019-12-01	2020-06-01	2019-11-01	2023-02-01	6	39		250mg qd	no	2	2	2
01286360	0	48	1	3	3	163	1.63	65	24.4646	1	0	Gefitinib	1	1	1	1	0	0	0	0	112	2.88	1.37	2.10219	173	7.9	35.23	0	68	3.88	1.75	2.21714	206	6.7	3.01	1	2019-10-01	2020-04-01	2019-10-01	2021-02-01	6	16	2020-4		2019-9-10-2020-4Gefitinib、2020-4-2020-7Osimertinib	2	2	Chemotherapy7times
01281478	0	45	1	4	2	160	1.6	52	20.3125	1	0	Gefitinib	1	1	1	1	0	0	0	0	114	3.81	1.55	2.45806	427	19.4	107.9	0	56	2.81	1.25	2.248	263	2.1	1.08	1	2019-08-01	2020-04-01	2019-07-01	2021-09-01	8	26	2020-3	250mg qd	2019-9-2020-3Gefitinib250mgqd、2020-4-2-2020-6Osimertinib80mgqd	1	2	Chemotherapy13times、Radiotherapy33times
01292925	0	52	1	4	0	170	1.7	62	21.4533	1	0	Osimertinib	3	1	1	1	0	0	0	0	147	4.2	2.01	2.08955	226	34.1	122.3	0	463	2.16	2.04	1.05882	195	14	500.5	1	2020-02-01	2020-08-01	2019-11-01	2020-12-01	6	13			2019-11-28Osimertinib，2020-5、2020-6Osimertinib	2	2	2
01250904	1	61	1	3	3	171	1.71	73	24.9649	1	1	Icotinib	1	1	1	1	0	0	0	0	51	5.51	1.7	3.24118	175	3.2	317.1	0	42	2	1.43	1.3986	174	4.7	694.9	1	2018-10-01	2020-01-01	2018-08-01	2021-10-01	15	38	2019-11	125mg tid	2018-7-24-2019-11Icotinib125mgtid、2019-11Osimertinib	2	2	2
01264175	1	64	1	2	0	165	1.65	64	23.5078	1	0	Icotinib	1	1	1	1	0	0	0	0	102	5.2	3.47	1.49856	158	8.1	24.31	0	78	9.37	1.65	5.67879	170	6.1	59.19	1	2020-10-01	2021-03-01	2020-09-01	2024-03-01	5	42	2021-3-18		2019-5-20-2021-3-18Icotinib、2021-8-5-2022-8-11Amitinib110mgqd	2	Chemotherapy6times	Chemotherapy8times、Radiotherapy3once、Surgeryonce
01172596	0	69	1	1	3	156	1.56	51	20.9566	1	0	Gefitinib	1	1	0	1	0	0	0	0	147	3.35	1.11	3.01802	158	4	27.09	0	121	3	1.84	1.63043	174	3.3	4.17	1	2018-02-01	2019-10-01	2017-12-01	2023-05-01	20	65			no	2	Surgeryonce、Radiotherapy4twice 、Chemotherapy4times	2
01256688	0	53	1	1	0	160	1.6	57	22.2656	1	0	Icotinib	1	1	1	1	0	0	0	0	72	4.46	2.43	1.83539	138	5.6	11.08	0	51	1.6	1.85	0.864865	141	2.2	112.4	1	2018-11-01	2020-04-01	2018-09-01	2022-06-01	17	45	2020-4		2019-2-22-2020-4Icotinib、2020-4-2022-3-14Osimertinib	2	Chemotherapytwice	Chemotherapytwice
01269600	1	49	1	3	2	170	1.7	70	24.2215	0	1	Gefitinib	1	1	1	1	0	0	0	0	175	5.06	1.05	4.81905	230	14.9	461.5	0	129	5.43	1.11	4.89189	193	9.7	119.8	1	2019-03-01	2019-08-01	2019-03-01	2021-06-01	5	27	2019-8	250mg qd	no	1	Chemotherapy3times	Chemotherapyonce
00098669	0	70	1	4	1	155	1.55	60	24.974	1	0	Gefitinib	1	0	0	0	0	0	0	0	70	3.78	3.59	1.05292	153	2.9	34.57	0	72	2.47	3.15	0.784127	265	3.3	3.22	0	2016-11-01	2018-08-01	2016-10-01	2019-10-01	21	36		250mg qd	no	2	Surgeryonce、Chemotherapytwice	2
01233155	0	61	1	4	3	170	1.7	60	20.7612	1	0	Gefitinib	1	1	1	1	0	0	0	1	104	4	2.07	1.93237	163	4.8	40.72	1	81	3.1	1.5	2.06667	229	2.4	1.42	1	2017-12-01	2018-07-01	2017-11-01	2021-07-01	7	44	2018-7	250mg qd	2018-3-7-2018-7Gefitinib250mgqd、2018-11-9-2020-4Icotinib125mgtid、2020-4-27-2020-8Osimertinib80mgqd、2021-1-13-2021-3Icotinib、2021-3-2-2021-5Anlotinib	1	Chemotherapy4times	Chemotherapy27times、Radiotherapy6twice
01263902	0	55	1	4	3	156	1.56	63	25.8876	0	0	Icotinib	1	1	1	1	0	0	0	0	81	6.25	1.69	3.69822	752	1.5	16.18	0	77	4.41	1.72	2.56395	157	1.6	8.82	1	2019-08-01	2020-01-01	2019-06-01	2021-05-01	5	23		125mg tid	no	2	2	2
01280537	1	42	0	4	3	163	1.63	66	24.841	0	1	Icotinib	1	0	0	0	0	0	0	1	85	17.51	1.99	8.79899	208	2.4	11.06	1	93	2.48	1.97	1.25888	1266	179.2	319.5	0	2019-10-01	2019-12-01	2019-08-01	2020-06-01	2	10	2019-12	125mg tid	2019/7/12-2019-12Icotinib125mgtid、2020-3-27Osimertinib	1	2	Chemotherapy3times
01261155	1	34	1	2	1	158	1.58	55	22.0317	0	0	Icotinib	1	1	1	1	0	0	0	0	99	6.16	1.78	3.46067	179	2.4	397.4	0	68	4.41	2.18	2.02294	154	1.9	205.1	1	2019-05-01	2020-03-01	2019-03-01	2020-12-01	10	21		125mg tid	no	2	Chemotherapy4times	2
01279209	1	64	1	2	0	160	1.6	45	17.5781	0	0	Icotinib	1	1	1	0	0	0	0	0	86	6.35	1.4	4.53571	227	7.4	90.94	0	48	2.52	1.31	1.92366	177	3.3	15.57	1	2019-08-01	2020-10-01	2019-06-01	2023-06-01	14	48		125mg tid	no	2	2	2
01187423	0	43	1	4	0	165	1.65	65	23.8751	1	0	Icotinib	1	1	1	1	0	0	0	0	96	3.14	1.77	1.77401	166	9.6	21.39	0	67	3.29	1.88	1.75	177		6.17	1	2016-10-01	2019-01-01	2016-09-01	2019-08-01	27	35	2018-9		2016-9-2018-9Icotinib、2019-1Osimertinib	2	Surgeryonce、Chemotherapy4times	Chemotherapytwice
01255910	1	55	1	2	1	163	1.63	62	23.3355	1	0	Gefitinib	1	0	1	1	0	0	0	0	172	3.39	2.14	1.58411	186	3.8	154.59	0	169	11.36	1.03	11.0291	240	8.75	1.46	1	2018-12-20	2019-10-01	2018-09-20	2021-03-01	9	29	2020-10		2019-7-2020-10Icotinib、2020-11-2021-8Anlotinib	2	Chemotherapy4times	Chemotherapy5times
01269528	0	46	1	3	3	168	1.68	70	24.8016	0	0	Icotinib	1	0	1	1	0	0	0	0	109	11.88	1.51	7.86755	188	4.1	27.01	0	142	2.66	1.35	1.97037	238	2.1	4.21	1	2019-03-01	2020-06-01	2019-02-01	2021-11-01	15	33			no	2	2	2
01245628	0	39	1	2	3	160	1.6	51	19.9219	1	0	Osimertinib	3	1	1	1	0	0	0	0	287	5.34	1.16	4.60345	189	5.3	926.3	0	77	3.94	1.38	2.85507	177	2.3	107	1	2018-06-01	2021-01-01	2018-04-01	2022-10-01	31	54	2019-10		2019-1-2019-10Gefitinib、2019-10Osimertinib	2	2	2
01241857	0	45	1	2	3	170	1.7	60	20.7612	0	0	Gefitinib	1	1	0	1	0	0	0	0	83	4.69	1.14	4.11404	654	2.7	66.55	0	74	2.3	0.79	2.91139	185	2.1	15.64	1	2019-03-01	2020-11-01	2019-01-01	2020-11-01	20	22			no	2	2	2
01264871	0	60	0	4	0	159	1.59	62	24.5243	0	0	Gefitinib	1	0	0	0	0	0	0	0	100	2.46	1.13	2.17699	221	6.7	261.4	0	122	3.51	1.42	2.47183	187	4.5	28.15	0	2019-03-01	2019-09-01	2019-01-01	2024-05-01	6	64			no	2	2	2
01248627	1	65	1	2	3	162	1.62	58	22.1003	1	1	Gefitinib	1	1	1	1	0	0	1	1	152	10.41	1.52	6.84868	239	10.5	1758	1	101	4.88	1.84	2.65217	230	4.5	1260	1	2018-08-01	2020-06-01	2018-06-01	2021-08-01	22	38	2023-5	80mg qd	2019-6-2021-3Icotinib、2021-3-2022-5Osimertinib、2022-1-2023-1Dactinib、2023-1-2023-5Osimertinib	2	Surgeryonce、Chemotherapy4times	2
01275218	0	41	1	3	0	158	1.58	62	24.8358	1	0	Osimertinib	3	1	0	1	1	1	0	0	74	7.01	2.12	3.3066	220	3.5	10.28	1	78	4.03	2.02	1.99505	187	2.1	9	1	2019-06-01	2021-04-01	2019-05-01	2024-08-01	22	63	2019-1-24		2018-2-28-2019-1-24Icotinib、2019-1-24-2020-3Osimertinib、2020-3-20-2020-4Osimertinib+Endu	2	Chemotherapy7times	Chemotherapyonce
01228708	1	50	0	3	2	165	1.65	86	31.5886	0	0	Icotinib	1	0	0	0	0	0	0	0	100	1.86	1.35	1.37778	127	3.5	28.48	1	63	2.62	1.96	1.33673	267	2	36.63	0	2017-10-01	2018-09-01	2017-09-01	2021-02-01	11	41		80mg qd	no	2	2	2
01261559	1	50	1	4	0	175	1.75	69	22.5306	1	0	Osimertinib	3	1	1	1	0	0	0	0	104	4.34	2.21	1.9638	194	9.6	345.2	0	75	2.78	1.4	1.98571	111	3.1	21.2	1	2018-12-01	2019-10-01	2018-11-01	2021-10-01	10	35	2021-3		no	1	Chemotherapyonce	Chemotherapy5times
01268016	1	64	1	1	2	173	1.73	72	24.0569	0	0	Amitinib	3	1	1	1	0	0	0	1	69	4.54	0.83	5.46988	216	2.1	43.51	1	83	2.85	1.98	1.43939	171	1.8	1.57	1	2019-09-01	2021-02-01	2019-05-01	2021-04-01	17	23	2022-10		2019-12-2022-10Icotinib、2022-10-9Osimertinib	2	2	Chemotherapy5times
01294358	0	49	1	2	3	160	1.6	52	20.3125	0	0	Icotinib	1	0	1	0	0	0	0	0	48	6.42	1.93	3.32642	234	3.6	11.4	0	47	2.27	1.14	1.99123	183		14.64	1	2020-09-01	2020-10-01	2020-07-01	2023-10-01	1	39	2020-10		2018-5-2020-10Gefitinib、2020-10-2020-7Osimertinib、2020-7-2020-8Cabozantinib、2020-8-5Osimertinib	2	Surgeryonce、Chemotherapy4times	2
01228708	1	50	1	3	3	165	1.65	86	31.5886	0	0	Icotinib	1	1	1	1	0	0	0	0	100	14.01	1.35	10.3778	274	3.5	78.48	1	63	2.62	1.96	1.33673	267	2	36.63	1	2017-10-01	2018-09-01	2017-09-01	2021-02-01	11	41			no	2	2	2
01195389	0	53	1	4	1	165	1.65	50	18.3655	1	0	Gefitinib	1	1	1	1	0	0	0	0	73	2.06	1.18	1.74576	169	8.4	66.11	0	52	9.63	1.06	9.08491	145	1.6	9.26	1	2019-12-01	2020-01-01	2019-10-01	2021-06-01	1	20	2019-6		no	1	2	Chemotherapy6times
01267987	0	44	0	2	0	158	1.58	46	18.4265	1	0	Gefitinib	1	0	0	0	0	0	0	0	73	3.22	1.39	2.31655	155	4.7	33.16	0	53	3.62	1.27	2.85039	147	1.2	14.08	0	2019-03-01	2019-09-01	2019-02-01	2023-04-01	6	50		125mg tid
01272390	1	42	1	3	3	178	1.78	67	21.1463	0	1	Gefitinib	1	1	1	1	0	0	0	0	130	6.6	1.94	3.40206	201	3.7	192.23	0	64	2.38	1.5	1.58667	217	2.3	1.42	1	2019-05-01	2023-02-01	2019-03-01	2024-05-01	45	62		125mg tid
01278148	1	60	1	3	3	175	1.75	75	24.4898	0	1	Osimertinib	3	1	1	1	0	0	0	0	49	3.01	3.59	0.83844	147	8.5	24.95	0	68	3.84	3	1.28	144	2	1.46	1	2019-07-01	2022-08-01	2019-06-01	2022-11-01	37	41		125mg tid	2019-06Erlotinib	2	Complete resection of tumor in the lower lobe of the right lung	no
01217731	1	66	1	1	3	165	1.65	53	19.4674	1	1	Icotinib	1	1	1	1	0	0	0	0	301	5.39	0.88	6.125	241	9.2	26.73	1	127	3.66	0.58	6.31034	184	4.2	9.84	1	2018-12-01	2019-02-01	2018-11-01	2020-06-01	2	19		125mg tid	2018-10Icotinib	2	Wedge resection of the lower lobe of the right lung for radical resection、Chemotherapy5	no
01169014	0	62	1	1	3	158	1.58	58	23.2335	0	0	Icotinib	1	1	1	1	0	0	0	0	80	2.23	1.3	1.71538	169	3.4	72.51	1	56	5.59	0.65	8.6	212	3.8	290.2	1	2015-06-01	2016-01-01	2015-04-01	2021-05-01	7	73	2016-01		2015-11Icotinib、2016-01Gefitinib、2020-9Osimertinib		Wedge resection biopsy of the lower lobe of the right lung and hip replacement surgery in the human body、Chemotherapy5	Chemotherapy10
01190056	0	68	1	2	3	158	1.58	65	26.0375	0	0	Icotinib	1	1	0	1	0	0	0	0	75	3.31	1.39	2.38129	139	9.3	101	0	82	3.74	0.66	5.66667	189	7.6	284.4	1	2016-05-01	2017-02-01	2016-03-01	2020-05-01	9	50	2017-08		2016-03Icotinib、2017-08Apatinib、2018-08Anlotinib			Chemotherapy8
01245951	0	49	1	3	3	165	1.65	73	26.8136	0	0	Gefitinib	1	1	1	1	0	0	0	0	42	3.05	1.42	2.14789	195	2.1	73.87	0	88	6.77	1.34	5.05224	177	6.2	12.04	1	2018-09-01	2019-09-01	2018-08-01	2019-12-01	12	16	2019-09		2018-05Gefitinib250mgAnlotinib、2019-09Osimertinib	2	Chemotherapy1	Chemotherapy4
01275991	1	60	1	4	3	170	1.7	65	22.4913	1	1	Icotinib	1	1	1	1	0	0	0	0	190	5.45	1.16	4.69828	273	4.5	29.17	1	60	2.53	0.91	2.78022	164	1.5	2.69	1	2019-10-01	2022-05-01	2019-05-01	2024-08-01	31	63	2021-09		2019-05-2021-09Icotinib、2022-10Vometinib、	2	no	Chemotherapy3
01279784	1	54	1	3	3	172	1.72	53	17.9151	0	1	Icotinib	1	1	1	1	0	0	0	0	97	6.08	1.11	5.47748	150	23.7	445.3	0	72	5.34	1.27	4.20472	169	1.8	42.23	1	2019-07-01	2020-06-01	2019-06-01	2023-10-01	11	52	2021-11		2019-07Icotinib、2021-11-2022-04Amitinib	2	no	Chemotherapy11
01282605	0	56	0	4	1	140	1.4	40	20.4082	1	0	Icotinib	1	0	0	0	0	0	0	0	93	5.68	2.16	2.62963	712	11.3	33.46	0	82	7.53	2.4	3.1375	361	26.9	88.43	0	2019-09-01	2020-08-01	2019-07-01	2021-03-01	11	20			2019-08Icotinib	2	no	no
01181802	0	47	1	4	0	156	1.56	57	23.4221	1	0	Icotinib	1	1	1	1	0	0	0	1	133	2.48	1.48	1.67568	230	5.9	223.04	1	92	2.18	0.84	2.59524	674	11.4	6.65	1	2019-03-01	2020-01-01	2019-01-01	2020-08-01	10	19	2016-03		2016-02-2016-03Icotinib、2016-06Osimertinib	2	Chemotherapy3	Chemotherapy6
00076723	0	83	1	2	1	152	1.52	50	21.6413	1	0	Gefitinib	1	1	1	1	0	0	0	0	83	3.47	3.61	0.961219	174	1.5	225.38	0	70	3.9	3.33	1.17117	194	3.6	4	1	2010-02-01	2011-04-01	2009-12-01	2020-11-01	14	131			2018-01Gefitinib	no	Chemotherapy1	no
01278278	0	54	1	3	2	160	1.6	76	29.6875	1	0	Icotinib	1	1	1	1	0	0	0	0	83	3.94	1.36	2.89706	236	3.5	152.59	0	65	3.41	1.16	2.93966	207	7.4	6.46	1	2019-08-01	2020-07-01	2019-06-01	2022-12-01	11	42	2021-06		2019-07Icotinib、2021-07Osimertinib、2021-09Vometinib	2	no	Chemotherapy3
01234933	0	42	1	2	0	157	1.57	46	18.662	1	0	Gefitinib	1	1	1	1	0	0	0	0	65	5	1.21	4.13223	132	1.9	22.73	0	84	4.22	0.93	4.53763	239	2.7	100.3	1	2020-01-01	2020-06-01	2019-12-01	2022-11-01	5	35	2020-06		2018-10Gefitinib、2020-06Osimertinib、2022-6Anlotinib	2	Chemotherapy4、	Chemotherapy5
01170019	0	64	1	2	3	154	1.54	43	18.1312	0	0	Osimertinib	3	0	1	1	0	0	0	0	84	2.16	1.17	1.84615	164	4.4	97.11	0	56	1.05	1.49	0.704698	207	3	1.66	1	2018-05-01	2020-07-01	2018-03-01	2022-03-01	26	48			2018-05Osimertinib	2	Chemotherapy30	no
01132625	0	64	1	2	3	156	1.56	55	22.6003	1	0	Gefitinib	1	1	1	0	0	0	0	0	88	2.56	1.04	2.46154	176	1.6	259.81	0	56	1.86	0.9	2.06667	171	1.6	2.34	1	2015-03-01	2017-11-01	2015-01-01	2024-03-01	32	110	2020-12		2016-03Gefitinib250mg、2018-09Osimertinib、2021-03Afatinib、2021-11Anlotinib、2022-07Vometinib	2	Chemotherapy3	Chemotherapy11
01214734	1	45	1	4	3	160	1.6	68	26.5625	1	0	Icotinib	1	1	1	1	0	0	0	0	133	2.97	1.22	2.43443	165	4.6	76.47	0	64	1.92	0.93	2.06452	158	2.1	5.67	1	2017-05-01	2017-07-01	2017-03-01	2022-09-01	2	66	2017-07		2017-03Icotinib125mg、2017-07Osimertinib80mg、2019-12Osimertinib＋Gefitinib、2021-10Gefitinib、2022-05Anlotinib	2	no	Chemotherapy11
01249241	0	62	0	1	0	157	1.57	56	22.719	0	0	Osimertinib	3	0	0	0	0	0	0	0	79	1.7	1.19	1.42857	264	2.1	0.86	0	86	1.56	1.66	0.939759	255	2.8	1.03	0	2021-07-01	2021-08-01	2021-05-01	2024-08-01	1	39	2023-01		2018-07Gefitinib0.25g、2019-08-19Osimertinib80mg、2023-02Anlotinib	2	no	Chemotherapy11
01217512	0	64	0	2	1	160	1.6	54	21.0938	1	0	Icotinib	1	0	0	1	1	1	0	0	109	2.16	0.99	2.18182	162	4.4	37.84	0	72	2.93	1.05	2.79048	162	3.4	31.63	0	2017-05-01	2017-05-01	2017-03-01	2020-03-01	0	36	2017-05		2016-10Icotinib、2017-06Afatinib、2018-06Apatinib、2019-01Osimertinib	2	no	no
01263089	0	54	1	4	1	150	1.5	55	24.4444	1	0	Gefitinib	1	1	1	1	0	1	0	0	631	4.89	1.38	3.54348	383	15	20.05	0	254	3.26	0.95	3.43158	207	6	10.65	1	2019-01-01	2019-04-01	2018-11-01	2020-03-01	3	16			2018-1Gefitinib、2018-12Osimertinib80mg、	2	no	no
01253207	0	44	1	4	0	156	1.56	49	20.1348	1	0	Icotinib	1	1	0	1	0	0	0	0	68	3.98	1.21	3.28926	143	1.7	65.56	0	69	4.62	1.13	4.0885	158	4.1	4.51	1	2018-07-01	2019-03-01	2018-07-01	2020-11-01	8	28			2018-1Icotinib120mg、2019-03Osimertinib80mg	2	no	Chemotherapy3
01243212	0	60	1	4	3	160	1.6	50	19.5312	1	0	Osimertinib	3	1	1	1	0	0	0	0	327	3	1.15	2.6087	343	4.3	45.41	0	134	5.82	0.85	6.84706	286	9.9	38.38	1	2018-06-01	2019-07-01	2018-03-01	2020-06-01	13	27			2017-09Gefitinib250mg、2018-04Osimertinib80mg	2	no	Chemotherapy3
01255368	1	47	1	3	0	175	1.75	78	25.4694	1	1	Osimertinib	3	0	1	1	0	0	0	0	295	13.25	1.96	6.7602	902	22	97.02	0	117	3.41	1.79	1.90503	436	7.2	1.87	1	2018-11-01	2020-03-01	2018-09-01	2021-04-01	16	31			2018-08Osimertinib80mg	2	no	Chemotherapy1
01245958	0	71	1	3	1	150	1.5	55	24.4444	0	0	Osimertinib	3	1	1	0	0	0	0	0	99	4.32	1.77	2.44068	235	10.3	45.95	0	87	4.4	2.19	2.00913	280	11.4	45.13	1	2019-11-01	2020-05-01	2019-11-01	2021-07-01	6	20			2018-05Icotinib125mg、2018-10Osimertinib	2	no	no
01254358	0	62	0	4	0	160	1.6	52	20.3125	1	0	Icotinib	1	0	0	0	0	0	0	0	163	1.8	1.19	1.51261	115	5.9	40.64	0	263	3.5	1.42	2.46479	293	6	29.45	0	2018-10-01	2018-12-01	2018-08-01	2020-01-01	2	17	2019-04		2018-08Icotinib125mg、2019-7Osimertinib、2019-09Anlotinib12mg	2	no	no
01246788	0	60	1	4	3	156	1.56	56	23.0112	1	0	Anlotinib	3	1	0	1	0	0	0	0	70	11.33	1.31	8.64885	214	5.4	27.29	0	51	1.7	1.47	1.15646	177	3.4	56.02	1	2019-05-01	2019-07-01	2019-02-01	2020-03-01	2	13			2018-05Gefitinib250mgchange toIcotinib、2019-04Anlotinib12mg	2	Chemotherapy2	Chemotherapy5
01260318	1	69	1	3	3	173	1.73	74	24.7252	1	1	Gefitinib	1	1	1	1	0	0	0	0	84	6.09	2.27	2.68282	204	2.9	19.34	0	62	3.89	1.89	2.0582	183	1.4	22.05	1	2018-12-01	2019-09-01	2018-10-01	2020-06-01	9	20			2018-11Gefitinib250mg	2		Chemotherapy3
00108138	1	64	1	1	3	170	1.7	60	20.7612	0	0	Gefitinib	1	1	1	1	0	0	0	0	114	16.91	2.13	7.93897	199	2.9	180.6	0	83	4.9	2.07	2.36715	222	5.7	2.33	1	2018-11-01	2019-12-01	2018-09-01	2020-04-01	13	19			2018-10Gefitinib	2	no	no
01223354	0	39	1	2	3	159	1.59	46	18.1955	1	0	Osimertinib	3	1	1	1	0	0	0	0	47	10.23	1.44	7.10417	188	5.1	83.31	1	44	10.12	1.13	8.95575	479	10.3	391.2	1	2019-10-01	2020-04-01	2019-10-01	2020-04-01	6	6			2017-03Icotinib125mg、2019-03Osimertinib	2	Chemotherapy7	Chemotherapy3
01227594	1	50	1	2	0	162	1.62	61	23.2434	0	0	Gefitinib	1	1	1	1	0	0	0	0	122	4.1	1.38	2.97101	187	13.6	18.37	0	155	15.88	0.39	40.7179	319	7.6	49.95	1	2017-10-01	2020-09-01	2017-08-01	2020-12-01	35	40	2019-05		2017-11Gefitinib、2019-05Osimertinib、	2	Chemotherapy2	Chemotherapy1
01231932	1	44	1	1	3	175	1.75	72	23.5102	1	1	Icotinib	1	1	1	1	0	0	0	0	60	26.9	2.27	11.8502	252	4.7	305.2	0	39	5.35	2.22	2.40991	178	2	3.35	1	2017-11-01	2020-04-01	2017-11-01	2022-11-01	29	60	2020-04		2017-11Icotinib125mg、2020-04Amitinib	2	no	no
01264387	0	49	0	4	3	153	1.53	44	18.7962	1	0	Gefitinib	1	1	1	0	0	0	0	0	89	12.41	1.14	10.886	854	3.4	26.94	0	84	2.95	1.41	2.0922	132	1.6	21.48	1	2019-02-01	2020-07-01	2018-12-01	2020-11-01	17	23			2018-12Gefitinib	2	no	no
01274563	0	48	0	4	3	155	1.55	50	20.8117	1	0	Afatinib	2	0	0	1	1	1	0	0	70	5.25	1.42	3.69718	163	5.8	13.35	1	66	4.45	0.48	9.27083	329	33.1	240	0	2020-07-01	2021-06-01	2020-04-01	2023-05-01	11	37	2021-06		2019-05Afatinib40mg、2021-06Osimertinib、2022-3Anlotinib	2	no	Chemotherapy8
01290007	1	50	0	4	1	165	1.65	56	20.5693	1	0	Amitinib	3	0	1	0	0	0	0	0	104	4.49	2.48	1.81048	138	3.9	7.72	0	78	3.32	2.24	1.48214	155	2.19	5.89	0	2022-07-01	2023-04-01	2022-02-01	2024-08-01	9	30			2019-10Icotinib、2022-02Amitinib110mg	2	no	Chemotherapy2
01269688	1	45	1	2	1	160	1.6	59	23.0469	1	1	Anlotinib	3	1	1	1	0	0	0	0	73	17.63	1.97	8.94924	237	4.5	95.57	1	124	5.18	1.18	4.38983	157	3	5.67	1	2019-05-01	2019-10-01	2019-02-01	2020-01-01	5	11			2018-03Gefitinib、2018-10Osimertinib、2019-1Erlotinib、2019-07Anlotinib	2	Chemotherapy4	Chemotherapy1
01255626	1	78	1	2	2	168	1.68	55	19.487	0	0	Gefitinib	1	1	1	1	0	0	0	0	71	2.79	0.39	7.15385	218	156.9	868.33	0	84	4.62	0.86	5.37209	211	74.8	47.4	1	2019-02-01	2019-12-01	2019-02-01	2020-03-01	10	13	2018-10		2018-08Gefitinib、2018-10-2019-02Osimertinib、2019-10Afatinib	2	no	Chemotherapy4
01290742	0	51	0	3	0	160	1.6	60	23.4375	0	0	Icotinib	1	0	0	0	1	1	0	0	102	22.43	2.47	9.08097	298	4.3	149.5	0	46	1.69	1.54	1.0974	219	2.5	21.2	0	2019-11-01	2020-02-01	2019-11-01	2021-10-01	3	23	2020-04		2019-11Icotinib、2020-04Afatinib40mg	2	Chemotherapy1	Chemotherapy8
01289528	0	51	1	3	0	160	1.6	40	15.625	1	0	Icotinib	1	1	1	1	0	0	0	1	91	3.81	0.45	8.46667	411	15.4	93.94	1	55	24.01	2.43	9.88066	196	3.3	11.98	1	2019-12-01	2020-12-01	2019-11-01	2021-03-01	12	16	2020-12		2019-11Icotinib125mg、2020-12Osimertinib80mg	2		Chemotherapy5
01248611	1	53	1	4	3	170	1.7	71	24.5675	0	1	Gefitinib	1	1	1	1	0	1	0	0	181	16.12	1.57	10.2675	244	23.2	9.78	0	63	1.88	1.76	1.06818	154	4.1	1.97	1	2018-08-01	2019-05-01	2018-06-01	2021-04-01	9	34	2020-02		2018-06Gefitinib、2020-07Gefitinib250mg＋Anlotinib12mg、2020-02Osimertinib80mg	2	Chemotherapy1	Chemotherapy8
01290895	1	48	1	3	1	170	1.7	64	22.1453	0	1	Icotinib	1	1	1	1	0	0	0	0	102	6.64	1.25	5.312	201	25.1	129	0	53	5.2	2.13	2.44131	182	2.9	2.11	1	2019-10-01	2021-01-01	2019-10-01	2022-03-01	15	29	2021-05		2019-11Icotinib125mg、2021-05Osimertinib	2	Chemotherapy1	Chemotherapy5
01262772	1	37	1	3	1	166	1.66	59	21.4109	2	0	Osimertinib	3	1	1	1	0	0	0	0	58	2.47	0.43	5.74419	221	13.3	335.1	0	42	3.31	1.11	2.98198	198	2.2	26.3	1	2018-12-01	2019-05-01	2018-11-01	2023-03-01	5	52			2015-10-2018-09Gefitinib25mg、2019-05Osimertinib80mg	2	Radiotherapy1	Chemotherapy14
01256889	0	56	1	3	3	156	1.56	62	25.4767	1	0	Gefitinib	1	1	1	0	0	0	0	0	53	14.74	1.85	7.96757	176	1.8	95.6	0	46	3.52	1.17	3.00855	133	3.2	2.84	1	2019-04-01	2020-08-01	2019-01-01	2021-10-01	16	33			2018-10Gefitinib0.25、2020-09Afatinib40mg、2021-02Gefitinib	2	Chemotherapy1	Chemotherapy10
01286263	0	71	1	4	3	154	1.54	45	18.9745	1	0	Icotinib	1	0	1	1	0	0	0	0	141	6.72	0.69	9.73913	183	5.3	250.8	1	111	3.23	1.33	2.42857	189	2.6	254.2	1	2019-10-01	2020-01-01	2019-08-01	2020-06-01	3	10			2019-10Icotinib	2	Chemotherapy1	Chemotherapy1
01264576	1	48	0	4	0	162	1.62	64	24.3865	0	0	Gefitinib	1	1	1	0	0	0	0	0	93	5.64	2.11	2.67299	144	5.1	13.94	0	83	6.07	1.85	3.28108	145	1.6	1.55	0	2019-02-01	2020-04-01	2018-12-01	2022-08-01	14	44	2021-06		2019-01Gefitinib0.25、2021-06Osimertinib80mg	2		no
01270375	0	54	1	4	3	155	1.55	49	20.3954	0	0	Icotinib	1	1	1	1	0	0	0	0	102	11.19	1.37	8.16788	282	5.8	95.14	0	62	1.23	1.09	1.12844	231	1.7	1.63	1	2019-04-01	2020-10-01	2019-03-01	2020-11-01	18	20			2019-05Icotinib	2	Chemotherapy1	Chemotherapy15、Radiotherapy1
01243935	0	43	1	2	3	156	1.56	56	23.0112	2	0	Gefitinib	1	1	1	1	0	0	0	0	163	6.88	1.3	5.29231	166	17.2	38.64	0	67	1.5	1.89	0.793651	209	1.6	0.53	1	2018-07-01	2019-07-01	2018-04-01	2023-06-01	12	62	2020-08		2018-06Gefitinib0.25、2020-08Osimertinib80mg	2	Chemotherapy1	Chemotherapy5
01271751	1	50	1	2	3	171	1.71	59	20.1771	0	1	Gefitinib	1	1	1	1	0	0	0	0	65	18.05	2.79	6.46953	174	8.3	206.7	0	55	2.09	2.56	0.816406	238	3.3	4.98	1	2019-06-01	2020-01-01	2019-04-01	2020-05-01	7	13	2020-01		2019-04Gefitinib、2020-01Icotinib	2	Chemotherapy1	Chemotherapy9times
01236486	1	71	1	3	3	160	1.6	68	26.5625	1	0	Gefitinib	1	1	1	0	0	0	0	0	264	7.43	1.21	6.1405	285	6.3	1592	0	109	5.12	0.68	7.52941	289	5	7.13	1	2018-01-01	2019-01-01	2018-01-01	2021-06-01	12	41	2019-01		2018-01Gefitinib、2019-01Osimertinib	2	no	no
01260501	0	40	1	2	3	163	1.63	55	20.7008	0	0	Osimertinib	3	1	1	1	0	0	0	0	92	4	1.18	3.38983	182	5.2	495.6	0	55	4.05	0.67	6.04478	180	1.2	7.62	1	2018-12-01	2020-06-01	2018-11-01	2021-06-01	18	31	2020-06		2018-11Osimertinib、2020-07Dactinib、2021-03Anlotinib12mg	2	Chemotherapy1	Chemotherapy3
01185635	0	61	1	1	3	161	1.61	57	21.9899	1	0	Icotinib	1	1	1	1	0	0	0	0	142	9.91	1.35	7.34074	158	3.4	101.23	0	60	4.21	0.8	5.2625	232	11.7	6.01	1	2016-02-01	2017-08-01	2016-01-01	2019-12-01	18	47	2017-11		2016-01-12Icotinib、2017-11Afatinib、2018-02Osimertinib、2019-02Gefitinib、2019-05Osimertinib	2	no	Chemotherapy3
01289974	0	59	1	4	3	156	1.56	60	24.6548	1	0	Afatinib	2	1	0	1	1	1	0	0	107	8.01	1.89	4.2381	351	89.8	668.7	0	64	3.36	2.11	1.59242	137	6.6	213.9	1	2020-03-01	2021-03-01	2019-10-01	2021-07-01	12	21			2019-11-26Afatinib40mg	2	Chemotherapy1	no
01219521	0	76	0	4	1	148	1.48	38	17.3484	2	0	Gefitinib	1	0	0	0	0	1	0	0	361	3.79	0.99	3.82828	143	7	45.2	1	156	7.71	1.09	7.07339	138	3.6	2087	0	2018-12-01	2019-07-01	2018-10-01	2019-07-01	7	9	2019-01		2018-11-08Gefitinib、2019-1Afatinib	1	2	Chemotherapyonce
01293114	0	40	1	4	3	148	1.48	53	24.1965	0	0	Afatinib	2	1	1	1	1	1	0	0	255	6.89	1.08	6.37963	364	15.2	54.83	0	55	14.44	2.52	5.73016	217	1.9	5.15	1	2020-05-01	2020-09-01	2019-12-01	2021-04-01	4	16			2019-12-31Afatinib40mg	2	Chemotherapy3	Chemotherapy5
01266439	0	52	1	2	1	150	1.5	47	20.8889	0	0	Gefitinib	1	1	1	0	0	1	1	0	209	5.08	1.07	4.74766	307	15.3	35.39	0	54	1.78	1	1.78	164	3.3	2.25	1	2019-03-01	2019-09-01	2019-01-01	2021-11-01	6	34	2019-09	250mg	2019-02-2019-09Gefitinib250mg、2019-09Osimertinib、	2	Chemotherapy2	Chemotherapy9times
01220396	1	52	1	4	0	158	1.58	55	22.0317	2	1	Gefitinib	1	1	1	1	0	0	0	0	106	13.1	2.11	6.20853	202	6.9	17.02	0	73	3.89	1.68	2.31548	223	5.2	4.36	1	2017-07-01	2019-03-01	2017-05-01	2020-08-01	20	39	2019-03		2017-06Gefitinib0、25g、2019-03Osimertinib、	2	no	Chemotherapy1
01251207	1	53	1	2	3	170	1.7	73	25.2595	1	0	Afatinib	2	1	1	0	0	0	0	0	77	6.94	1.26	5.50794	231	2.2	21.25	0	70	7.62	1.42	5.3662	202	3.2	65.74	1	2019-01-01	2019-06-01	2018-10-01	2019-12-01	5	14	2019-6-16		2018-08-10-10-9Gefitinib0.25、2019-01Afatinib、2019-06-17-08Anlotinib12mg、2019-0-07Osimertinib80mg	1	Chemotherapy4	Chemotherapy3
